# Supplementary material for: The origin and evolution of phototropins
Source: Front Plant Sci. 2015 Aug 12;6:637. doi: 10.3389/fpls.2015.00637 (PMC4532919; doi:10.3389/fpls.2015.00637)
Supplement: Supplementary file 1 [file Table_1.XLSX]

## Sheet: Sheet1
Table S1. Genomes and transcriptomes mined for phototropin homologs. "-": not applicable.
Taxa		Source	1KP identififer
Angiosperm
	Amborella trichocarpa	Genome, Amborella Genome Project1	-
	Aquilegia coerulea	Genome, Phytozome2	-
	Arabidopsis thaliana	Genome, Phytozome	-
	Austrobaileya scandens	Transcriptome, 1KP3	FZJL
	Citrus clementina	Genome, Phytozome	-
	Fragaria vesca	Genome, Phytozome	-
	Goodyera pubescens	Transcriptome, 1KP	VTUS
	Illicium floridanum	Transcriptome, 1KP	VZCI
	Magnolia grandiflora	Transcriptome, 1KP	WBOD
	Medicago truncatula	Genome, Phytozome	-
	Smilax bona-nox	Transcriptome, 1KP	MWYQ
	Solanum lycopersicum	Genome, Phytozome	-
	Vitis vinifera	Genome, Phytozome	-
	Zea mays	Genome, Phytozome	-
Gymnosperm
	Cephalotaxus harringtonia	Transcriptome, 1KP	WYAJ
	Cunninghamia lanceolata	Transcriptome, 1KP	OUOI
	Gnetum montanum	Transcriptome, 1KP	GTHK
	Podocarpus rubens	Transcriptome, 1KP	XLGK
	Stangeria eriopus	Transcriptome, 1KP	KAWQ
	Thuja plicata	Transcriptome, 1KP	VFYZ
	Welwitschia mirabilis	Transcriptome, 1KP	TOXE
Ferns
	Adiantum aleuticum	Transcriptome, 1KP	WCLG
	Anemia tomentosa	Transcriptome, 1KP	CQPW
	Asplenium platyneuron	Transcriptome, 1KP	KJZG
	Athyrium filix-femina	Transcriptome, 1KP	URCP
	Azolla caroliniana	Transcriptome, 1KP	CVEG
	Blechnum spicant	Transcriptome, 1KP	VITX
	Botrypus virginianus	Transcriptome, 1KP	BEGM
	Ceratopteris thalictroides	Transcriptome, 1KP	PIVW
	Cryptogramma acrostichoides	Transcriptome, 1KP	WQML
	Cystopteris reevesiana	Transcriptome, 1KP	RICC
	Danaea nodosa	Transcriptome, 1KP	DFHO
	Davallia fejeensis	Transcriptome, 1KP	OQWW
	Dennstaedtia davallioides	Transcriptome, 1KP	MTGC
	Dipteris conjugata	Transcriptome, 1KP	MEKP
	Equisetum hyemale	Transcriptome, 1KP	JVSZ
	Gaga arizonica	Transcriptome, 1KP	DCDT
	Gymnocarpium dryopteris	Transcriptome, 1KP	HEGQ
	Homalosorus pycnocarpos	Transcriptome, 1KP	OCZL
	Leucostegia immersa	Transcriptome, 1KP	WGTU
	Lindsaea linearis	Transcriptome, 1KP	NOKI
	Lonchitis hirsuta	Transcriptome, 1KP	VVRN
	Lygodium japonicum	Transcriptome, 1KP	PBUU
	Onoclea sensibilis	Transcriptome, 1KP	HTFH
	Ophioglossum vulgatum	Transcriptome, 1KP	QHVS
	Osmunda sp.	Transcriptome, 1KP	UOMY
	Pilularia globulifera	Transcriptome, 1KP	KIIX
	Pityrogramma trifoliata	Transcriptome, 1KP	UJTT
	Plagiogyria japonica	Transcriptome, 1KP	UWOD
	Polypodium hesperium	Transcriptome, 1KP	GYFU
	Polystichum acrostichoides	Transcriptome, 1KP	FQGQ
	Psilotum nudum	Transcriptome, 1KP	QVMR
	Pteridium aquilinum	Transcriptome, Der et al.4	-
	Pteris vittata	Transcriptome, 1KP	POPJ
	Sceptridium dissectum	Transcriptome, 1KP	EEAQ
	Thyrsopteris elegans	Transcriptome, 1KP	EWXK
	Tmesipteris parva	Transcriptome, 1KP	ALVQ
	Vittaria lineata	Transcriptome, 1KP	SKYV
	Woodsia scopulina	Transcriptome, 1KP	YJJY
Selaginella
	Selaginella acanthonota	Transcriptome, 1KP	ZYCD
	Selaginella kraussiana	Transcriptome, 1KP	ZFGK
	Selaginella moellendorffii	Genome, Phytozome	-
	Selaginella selaginoides	Transcriptome, 1KP	KUXM
	Selaginella willdenowii	Transcriptome, 1KP	KJYC
Isoetales
	Isoetes tegetiformans	Transcriptome, 1KP	PKOX
Lycopodiales
	Dendrolycopodium obscurum	Transcriptome, 1KP	XNXF
	Diphasiastrum digitatum	Transcriptome, 1KP	WAFT
	Huperzia lucidula	Transcriptome, 1KP	GKAG
	Lycopodium deuterodensum	Transcriptome, 1KP	PQTO
	Phylloglossum drummondii	Transcriptome, 1KP	ZZEI
	Pseudolycopodiella caroliniana	Transcriptome, 1KP	UPMJ
Liverwort
	Bazzania trilobata	Transcriptome, 1KP	WZYK
	Conocephalum conicum	Transcriptome, 1KP	ILBQ
	Lunularia cruciata	Transcriptome, 1KP	TXVB
	Marchantia polymorpha	Transcriptome, 1KP	JPYU
	Metzgeria crassipilis	Transcriptome, 1KP	NRWZ
	Pellia neesiana	Transcriptome, 1KP	JHFI
	Porella pinnata	Transcriptome, 1KP	UUHD
	Radula lindenbergia	Transcriptome, 1KP	BNCU
	Scapania nemorosa	Transcriptome, 1KP	IRBN
	Schistochila sp	Transcriptome, 1KP	LGOW
	Sphaerocarpos texanus	Transcriptome, 1KP	HERT
Moss
	Andreaea rupestris	Transcriptome, 1KP	WOGB
	Atrichum angustatum	Transcriptome, 1KP	ZTHV
	Aulacomnium heterostichum	Transcriptome, 1KP	WNGH
	Bryum argenteum	Transcriptome, 1KP	JMXW
	Buxbaumia aphylla	Transcriptome, 1KP	HRWG
	Ceratodon purpureus	Transcriptome, 1KP	FFPD
	Diphyscium foliosum	Transcriptome, 1KP	AWOI
	Leucodon brachypus	Transcriptome, 1KP	ZACW
	Loeskeobryum brevirostre	Transcriptome, 1KP	WSPM
	Neckera douglasii	Transcriptome, 1KP	TMAJ
	Orthotrichum lyellii	Transcriptome, 1KP	CMEQ
	Physcomitrella patens	Genome, Phytozome	-
	Rhynchostegium serrulatum	Transcriptome, 1KP	JADL
	Scouleria aquatica	Transcriptome, 1KP	BPSG
	Sphagnum lescurii	Transcriptome, 1KP	GOWD
	Takakia lepidozioides	Transcriptome, 1KP	SKQD
	Tetraphis pellucida	Transcriptome, 1KP	HVBQ
	Timmia austriaca	Transcriptome, 1KP	ZQRI
Hornwort
	Anthoceros puncatatus	Genome, Li et al5	-
	Paraphymatoceros hallii	Transcriptome, 1KP	FAJB
	Phaeoceros carolinianus	Transcriptome, 1KP	WCZB
	Phaeomegaceros coriaceus	Transcriptome, 1KP	AKXB
	Megaceros flagellaris	Transcriptome, 1KP	UCRN
	Nothoceros aenigmaticus	Transcriptome, 1KP	DXOU
Zygnematales
	Cylindrocystis brebissonii	Transcriptome, 1KP	YOXI
	Cylindrocystis cushleckae	Transcriptome, 1KP	JOJQ
	Cylindrocystis sp	Transcriptome, 1KP	VAZE
	Mesotaenium braunii	Transcriptome, 1KP	WSJO
	Mesotaenium caldariorum	Transcriptome, 1KP	HKZW
	Mesotaenium endlicherianum	Transcriptome, 1KP	WDCW
	Mesotaenium kramstei	Transcriptome, 1KP	NBYP
	Zygnemopsis sp	Transcriptome, 1KP	MFZO
Desmidiales
	Roya obtusa	Transcriptome, 1KP	XRTZ
	Gonatozygon kinahanii	Transcriptome, 1KP	KEYW
	Planotaenium ohtanii	Transcriptome, 1KP	SNOX
	Phymatodocis nordstedtiana	Transcriptome, 1KP	RPQV
	Penium exiguum	Transcriptome, 1KP	YSQT
	Desmidium aptogonum	Transcriptome, 1KP	DFDS
	Staurodesmus convergens	Transcriptome, 1KP	WCQU
	Cosmarium tinctum	Transcriptome, 1KP	BHBK
Coleochaetales
	Coleochaete irregularis	Transcriptome, 1KP	QPDY
	Coleochaete scutata	Transcriptome, 1KP	VQBJ
	Chaetosphaeridium globosum	Transcriptome, 1KP	DRGY
Klebsormidioales
	Interfilum paradoxum	Transcriptome, 1KP	FPCO
	Klebsormidium subtile	Transcriptome, 1KP	FQLP
	Entransia fimbriata	Transcriptome, 1KP	BFIK
Mesostigmatales
	Chlorokybus atmophyticus	Transcriptome, 1KP	AZZW
	Mesostigma viride	Transcriptome, 1KP	KYIO
	Spirotaenia minuta	Transcriptome, 1KP	NNHQ
Prasinophyte
	Ostreococcus tauri	Genome, Phytozome	-
	Ostreococcus lucimarinus	Genome, Phytozome	-
	Micromonas pusilla	Genome, Phytozome	-
	Dolichomastix tenuilepis	Transcriptome, 1KP	XOAL
	Pyramimonas parkeae	Transcriptome, 1KP	TNAW
	Scourfieldia sp	Transcriptome, 1KP	EGNB
	Nephroselmis olivacea	Transcriptome, 1KP	MMKU
	Tetraselmis cordiformis	Transcriptome, 1KP	DUMA
	Scherffelia dubia	Transcriptome, 1KP	FMVB
	Pycnococcus provasolii	Transcriptome, 1KP	MXEZ
Ulvophyceae
	Bolbocoleon piliferum	Transcriptome, 1KP	LSHT
	Percursaria percursa	Transcriptome, 1KP	OAEZ
	Helicodictyon planctonicum	Transcriptome, 1KP	AJAU
	Entocladia endozoica	Transcriptome, 1KP	OQON
Trebouxiophyceae
	Coccomyxa pringsheimii	Transcriptome, 1KP	GXBM
	Botryococcus terribilis	Transcriptome, 1KP	QYXY
	Prasiola crispa	Transcriptome, 1KP	WCLV
	Trebouxia arboricola	Transcriptome, 1KP	NKXU
Chlorophyceae
	Oedogonium foveolatum	Transcriptome, 1KP	SDPC
	Uronema sp.	Transcriptome, 1KP	ISGT
	Aphanochaete repens	Transcriptome, 1KP	IJMT
	Fritschiella tuberosa	Transcriptome, 1KP	VFIV
	Hafniomonas reticulata	Transcriptome, 1KP	FXHG
	Carteria obtusa	Transcriptome, 1KP	RUIF
	Scenedesmus dimorphus	Transcriptome, 1KP	PZIF
	Cylindrocapsa geminella	Transcriptome, 1KP	DZPJ
	Pediastrum duplex	Transcriptome, 1KP	XTON
	Brachiomonas submarina	Transcriptome, 1KP	GUBD
	Heterochlamydomonas inaequalis	Transcriptome, 1KP	IRYH
	Volvox carteri	Genome, Phytozome	-
	Chlamydomonas reinhardtii	Genome, Phytozome	-
	Oogamochlamys gigantea	Transcriptome, 1KP	XDLL
	Oedogonium cardiacum	Transcriptome, 1KP	DVYE
	Chloromonas tughillensi	Transcriptome, 1KP	UTRE
Pedinophyceae
	Pedinomonas tuberculata	Transcriptome, 1KP	PUAN
	Pedinomonas minor	Transcriptome, 1KP	RRSV
Red Algae
	Betaphycus gelatinae	Transcriptome, 1KP	BWVJ
	Ceramium kondoi	Transcriptome, 1KP	VZWX
	Chondrus crispus	Genome, Collen et al.6	-
	Chondrus crispus	Transcriptome, 1KP	UGPM
	Chroodactylon ornatum	Transcriptome, 1KP	LLXJ
	Cyanidioschyzon merolae	Genome, Matsuzaki et al.7	-
	Dumontia simplex	Transcriptome, 1KP	IEHF
	Eucheuma denticulatum	Transcriptome, 1KP	JEBK
	Galdieria sulphuraria	Genome, Barbier et al.8	-
	Glaucosphaera vacuolata	Transcriptome, 1KP	RSOF
	Gloeopeltis furcata	Transcriptome, 1KP	SBLT
	Gracilaria asiatica	Transcriptome, 1KP	VNAL
	Gracilaria blodgettii	Transcriptome, 1KP	LJPN
	Gracilaria chouae	Transcriptome, 1KP	FTRP
	Gracilaria lemaneiformi	Transcriptome, 1KP	IKWM
	Grateloupia filicina	Transcriptome, 1KP	ZJOJ
	Grateloupia livida	Transcriptome, 1KP	IKIZ
	Grateloupia turuturu	Transcriptome, 1KP	URSB
	Grateloupia chiangii	Transcriptome, 1KP	PWKQ
	Gymnogongrus ftabelliformis	Transcriptome, 1KP	CKXF
	Heterosiphonia pulchra	Transcriptome, 1KP	YSBD
	Kappaphycus alvarezii	Transcriptome, 1KP	IHJY
	Mazzaella japonica	Transcriptome, 1KP	WEJN
	Polysiphonia japonica	Transcriptome, 1KP	XAXW
	Pyropia yezoensis	Genome, Nakamura et al.9	-
	Porphyra yezoensis	Transcriptome, 1KP	ZULJ
	Porphyridium cruentum	Transcriptome, 1KP	OBUY
	Porphyridium purpureum	Genome, Bhattacharya et al.10	-
	Porphyridium purpureum	Transcriptome, 1KP	PVGP
	Rhodella violacea	Transcriptome, 1KP	RTLC
	Rhodochaete parvula	Transcriptome, 1KP	JJZR
	Sinotubimorpha guangdongensis	Transcriptome, 1KP	PYDB
	Symphyocladia latiuscula	Transcriptome, 1KP	UYFR
Glaucophyte
	Cyanophora paradoxa	Genome, Price et al.11	-
	Cyanoptyche gloeocystis	Transcriptome, 1KP	JKHA
	Glaucocystis nostochinearum	Transcriptome, 1KP	POOW
Cryptophyte
	Chroomonas sp	Transcriptome, 1KP	ROZZ
	Cryptomonas curvata	Transcriptome, 1KP	BAKF
	Guillardia theta	Genome, Curtis et al.12	-
	Hemiselmis virescens	Transcriptome, 1KP	MJMQ
	Rhodomonas sp	Transcriptome, 1KP	IAYV
Haptophytes
	Isochrysis sp.	Transcriptome, 1KP	BAJW
	Pavlova lutheri	Transcriptome, 1KP	NMAK
	Prymnesium parvum	Transcriptome, 1KP	LXRN
Stramenopiles - Diatoms
	Thalassiosira pseudonana	Genome, Armbrust et al.13	-
	Phaeodactylum tricornutum	Genome, Bowler et al.14	-
Stramenopiles - Chrysophytes
	Mallomonas sp.	Transcriptome, 1KP	BOGT
	Ochromonas sp.	Transcriptome, 1KP	EBWI
	Synura petersenii	Transcriptome, 1KP	DBYD
	Synura sp.	Transcriptome, 1KP	VKVG
Stramenopiles - Brown algae
	Ishige okamurai	Transcriptome, 1KP	APTP
	Petalonia fascia	Transcriptome, 1KP	VRGZ
	Scytosiphon lomentaria	Transcriptome, 1KP	JCXF
1Amborella Genome Project. The Amborella genome and the evolution of flowering plants. Science 342, 1241089 (2013).
2Goodstein, D. M. et al. Phytozome: a comparative platform for green plant genomics. Nucleic Acids Res. 40, D1178–86 (2012).
3Matasci, N. et al. Data access for the 1,000 Plants (1KP) project. GigaScience 3, 17 (2014).
4Der, J. P., Barker, M. S., Wickett, N. J., Depamphilis, C. W. & Wolf P. G. De novo characterization of the gametophyte transcriptome in bracken fern, Pteridium aquilinum. BMC Genomics 12, 99 (2011).
5Li, F.-W. et al. Horizontal transfer of an adaptive chimeric photoreceptor from bryophytes to ferns. Proc. Natl. Acad. Sci. USA 111, 6672–6677 (2014).
6Collen, J. et al. Genome structure and metabolic features in the red seaweed Chondrus crispus shed light on evolution of the Archaeplastida. Proc. Natl. Acad. Sci. USA 110, 5247–5252 (2013).
7Matsuzaki, M. et al. Genome sequence of the ultrasmall unicellular red alga Cyanidioschyzon merolae 10D. Nature 428, 653–657 (2004).
8Barbier, G. et al. Comparative genomics of two closely related unicellular thermo-acidophilic red algae, Galdieria sulphuraria and Cyanidioschyzon merolae, reveals the molecular basis of the metabolic flexibility of Galdieria sulphuraria and significant differences in carbohydrate metabolism of both algae. Plant Physiology 137, 460–474 (2005).
9Nakamura, Y. et al. The first symbiont-free genome sequence of marine red alga, Susabi-nori (Pyropia yezoensis). PLoS ONE 8, e57122 (2013).
10Bhattacharya, D. et al. Genome of the red alga Porphyridium purpureum. Nat Comms 4, 1941 (2013).
11Price, D. C. et al. Cyanophora paradoxa genome elucidates origin of photosynthesis in algae and plants. Science 335, 843–847 (2012).
12Curtis, B. A. et al. Algal genomes reveal evolutionary mosaicism and the fate of nucleomorphs. Nature 492, 59–65 (2012).
13Armbrust, E. V. et al. The Genome of the Diatom Thalassiosira Pseudonana: Ecology, Evolution, and Metabolism. Science 306 79-86 (2004).
14Bowler, C. et al. The Phaeodactylum genome reveals the evolutionary history of diatom genomes. Nature 456 239-244 (2008).
