# Supplementary material for: The origin and evolution of phototropins
Source: Front Plant Sci. 2015 Aug 12;6:637. doi: 10.3389/fpls.2015.00637 (PMC4532919; doi:10.3389/fpls.2015.00637)
Supplement: Supplementary file 2 [file Table_2.XLSX]

## Sheet: Sheet1
Table S2. Sources and GenBank accession numbers of the phototropins used in phylogenetic analyses. "-": not applicable.
Taxa		Source	1KP identififer	GenBank accession
Angiosperm PHOT1
	Arabidopsis thaliana	Genome, Phytozome1	-	-
	Medicago truncatula	Genome, Phytozome	-	-
	Citrus clementina	Genome, Phytozome	-	-
	Fragaria vesca	Genome, Phytozome	-	-
	Solanum lycopersicum	Genome, Phytozome	-	-
	Vitis vinifera	Genome, Phytozome	-	-
	Aquilegia coerulea	Genome, Phytozome	-	-
	Zea mays	Genome, Phytozome	-	-
	Goodyera pubescens	Transcriptome, 1KP2	VTUS	KT321790
	Smilax bona-nox	Transcriptome, 1KP	MWYQ	KT321791
	Magnolia grandiflora	Transcriptome, 1KP	WBOD	KT321792
	Illicium floridanum	Transcriptome, 1KP	VZCI	KT321793
	Austrobaileya scandens	Transcriptome, 1KP	FZJL	KT321794
	Amborella trichocarpa	Genome, Amborella Genome Project3	-	-
Gymnosperm PHOT1
	Cunninghamia lanceolata	Transcriptome, 1KP	OUOI	KJ195049
	Thuja plicata	Transcriptome, 1KP	VFYZ	KJ195050
	Cephalotaxus harringtonia	Transcriptome, 1KP	WYAJ	KJ195047
	Podocarpus rubens	Transcriptome, 1KP	XLGK	KJ195048
	Gnetum montanum	Transcriptome, 1KP	GTHK	KJ195053
	Welwitschia mirabilis	Transcriptome, 1KP	TOXE	KJ195052
	Stangeria eriopus	Transcriptome, 1KP	KAWQ	KJ195051
Angiosperm PHOT2
	Arabidopsis thaliana	Genome, Phytozome	-	-
	Medicago truncatula	Genome, Phytozome	-	-
	Citrus clementina	Genome, Phytozome	-	-
	Fragaria vesca	Genome, Phytozome	-	-
	Solanum lycopersicum	Genome, Phytozome	-	-
	Vitis vinifera	Genome, Phytozome	-	-
	Aquilegia coerulea	Genome, Phytozome	-	-
	Zea mays	Genome, Phytozome	-	-
	Goodyera pubescens	Transcriptome, 1KP	VTUS	KT321795
	Smilax bona-nox	Transcriptome, 1KP	MWYQ	KT321796
	Magnolia grandiflora	Transcriptome, 1KP	WBOD	KT321797
	Illicium floridanum	Transcriptome, 1KP	VZCI	KT321798
	Austrobaileya scandens	Transcriptome, 1KP	FZJL	KT321799
	Amborella trichocarpa	Genome, Amborella Genome Project	-	-
Gymnosperm PHOT2
	Cunninghamia lanceolata	Transcriptome, 1KP	OUOI	KJ195056
	Thuja plicata	Transcriptome, 1KP	VFYZ	KJ195057
	Cephalotaxus harringtonia	Transcriptome, 1KP	WYAJ	KJ195054
	Podocarpus rubens	Transcriptome, 1KP	XLGK	KJ195055
	Gnetum montanum	Transcriptome, 1KP	GTHK	KJ195060
	Welwitschia mirabilis	Transcriptome, 1KP	TOXE	KJ195059
	Stangeria eriopus	Transcriptome, 1KP	KAWQ	KJ195058
Fern PHOT1
	Polypodium hesperium	Transcriptome, 1KP	GYFU	KJ195061
	Polystichum acrostichoides	Transcriptome, 1KP	FQGQ	KT321800
	Leucostegia immersa	Transcriptome, 1KP	WGTU	KJ195062
	Cystopteris reevesiana	Transcriptome, 1KP	RICC	KJ195063
	Adiantum capillus-veneris	GenBank	-	AB037188
	Gaga arizonica	Transcriptome, 1KP	DCDT	KT321801
	Ceratopteris thalictroides	Transcriptome, 1KP	PIVW	KT321802
	Pteridium aquilinum	Transcriptome, Der et al4	-	KJ195064
	Lonchitis hirsuta	Transcriptome, 1KP	VVRN	KT321803
	Pilularia globulifera	Transcriptome, 1KP	KIIX	KJ195065
	Dipteris conjugata	Transcriptome, 1KP	MEKP	KT321804
	Osmunda sp.	Transcriptome, 1KP	UOMY	KJ195066
	Danaea nodosa A	Transcriptome, 1KP	DFHO	KT321805
	Danaea nodosa B	Transcriptome, 1KP	DFHO	KT321806
	Danaea nodosa C	Transcriptome, 1KP	DFHO	KT321807
Fern PHOT2
	Polypodium hesperium	Transcriptome, 1KP	GYFU	KJ195067
	Davallia fejeensis	Transcriptome, 1KP	OQWW	KT321808
	Leucostegia immersa	Transcriptome, 1KP	WGTU	KJ195068
	Polystichum acrostichoides	Transcriptome, 1KP	FQGQ	KT321809
	Athyrium filix-femina	Transcriptome, 1KP	URCP	KT321810
	Blechnum spicant	Transcriptome, 1KP	VITX	KT321811
	Onoclea sensibilis	Transcriptome, 1KP	HTFH	KT321812
	Woodsia scopulina	Transcriptome, 1KP	YJJY	KT321813
	Homalosorus pycnocarpos	Transcriptome, 1KP	OCZL	KT321814
	Cystopteris reevesiana	Transcriptome, 1KP	RICC	KJ195069
	Gymnocarpium dryopteris	Transcriptome, 1KP	HEGQ	KT321815
	Asplenium platyneuron	Transcriptome, 1KP	KJZG	KT321816
	Pteridium aquilinum	Transcriptome, Der et al	-	KJ195070
	Dennstaedtia davallioides	Transcriptome, 1KP	MTGC	KT321817
	Adiantum capillus-veneris	GenBank	-	AB115545
	Adiantum aleuticum	Transcriptome, 1KP	WCLG	KT321818
	Vittaria lineata	Transcriptome, 1KP	SKYV	KT321819
	Gaga arizonica	Transcriptome, 1KP	DCDT	KT321820
	Pityrogramma trifoliata A	Transcriptome, 1KP	UJTT	KT321821
	Pityrogramma trifoliata B	Transcriptome, 1KP	UJTT	KT321822
	Pteris vittata	Transcriptome, 1KP	POPJ	KT321823
	Cryptogramma acrostichoides	Transcriptome, 1KP	WQML	KT321824
	Ceratopteris thalictroides	Transcriptome, 1KP	PIVW	KT321825
	Lindsaea linearis	Transcriptome, 1KP	NOKI	KT321826
	Lonchitis hirsuta	Transcriptome, 1KP	VVRN	KT321827
	Plagiogyria japonica	Transcriptome, 1KP	UWOD	KT321828
	Thyrsopteris elegans	Transcriptome, 1KP	EWXK	KT321829
	Azolla caroliniana	Transcriptome, 1KP	CVEG	KT321830
	Pilularia globulifera	Transcriptome, 1KP	KIIX	KJ195071
	Lygodium japonicum	Transcriptome, 1KP	PBUU	KT321831
	Anemia tomentosa	Transcriptome, 1KP	CQPW	KT321832
	Dipteris conjugata	Transcriptome, 1KP	MEKP	KT321833
	Osmunda sp.	Transcriptome, 1KP	UOMY	KJ195072
Fern PHOT1/2
	Equisetum hyemale	Transcriptome, 1KP	JVSZ	KT321834
	Ophioglossum vulgatum	Transcriptome, 1KP	QHVS	KT321835
	Sceptridium dissectum	Transcriptome, 1KP	EEAQ	KT321836
	Botrypus virginianus	Transcriptome, 1KP	BEGM	KT321837
	Psilotum nudum	Transcriptome, 1KP	QVMR	KT321838
	Tmesipteris parva	Transcriptome, 1KP	ALVQ	KT321839
Selaginella PHOT1
	Selaginella moellendorffii 1-1	Genome, Phytozome	-	XM_002965438
	Selaginella moellendorffii 1-2	Genome, Phytozome	-	XM_002982913
	Selaginella willdenowii	Transcriptome, 1KP	KJYC	KT321840
	Selaginella kraussiana	Transcriptome, 1KP	ZFGK	KJ195076
	Selaginella acanthonota	Transcriptome, 1KP	ZYCD	KT321841
	Selaginella selaginoides	Transcriptome, 1KP	KUXM	KT321842
Selaginella PHOT2
	Selaginella moellendorffii 2-1	Genome, Phytozome	-	XM_002971663
	Selaginella moellendorffii 2-2	Genome, Phytozome	-	XM_002991543
	Selaginella willdenowii	Transcriptome, 1KP	KJYC	KT321843
	Selaginella kraussiana	Transcriptome, 1KP	ZFGK	KJ195077
	Selaginella acanthonota	Transcriptome, 1KP	ZYCD	KT321844
Isoetales PHOT
	Isoetes tegetiformans	Transcriptome, 1KP	PKOX	KJ195078
Lycopodiales PHOT
	Pseudolycopodiella caroliniana	Transcriptome, 1KP	UPMJ	KJ195074
	Diphasiastrum digitatum	Transcriptome, 1KP	WAFT	KT321845
	Dendrolycopodium obscurum	Transcriptome, 1KP	XNXF	KT321846
	Lycopodium deuterodensum	Transcriptome, 1KP	PQTO	KJ195073
	Phylloglossum drummondii	Transcriptome, 1KP	ZZEI	KT321847
	Huperzia lucidula	Transcriptome, 1KP	GKAG	KJ195075
Liverwort PHOT
	Sphaerocarpos texanus	Transcriptome, 1KP	HERT	KJ195086
	Conocephalum conicum	Transcriptome, 1KP	ILBQ	KJ195085
	Lunularia cruciata	Transcriptome, 1KP	TXVB	KT321752
	Marchantia polymorpha	Transcriptome, 1KP	JPYU	KJ195084
	Pellia neesiana	Transcriptome, 1KP	JHFI	KJ195083
	Metzgeria crassipilis	Transcriptome, 1KP	NRWZ	KJ195082
	Bazzania trilobata	Transcriptome, 1KP	WZYK	KT321753
	Porella pinnata	Transcriptome, 1KP	UUHD	KJ195080
	Radula lindenbergia	Transcriptome, 1KP	BNCU	KT321754
	Scapania nemorosa	Transcriptome, 1KP	IRBN	KJ195079
	Schistochila sp	Transcriptome, 1KP	LGOW	KJ195081
Moss PHOT1
	Sphagnum lescurii	Transcriptome, 1KP	GOWD	KJ195093
Moss PHOT1A
	Atrichum angustatum	Transcriptome, 1KP	ZTHV	KT321755
	Physcomitrella patens 1A-1	Genome, Phytozome	-	XM_001774204
	Physcomitrella patens 1A-2	Genome, Phytozome	-	XM_001774562
	Physcomitrella patens 1A-3	Genome, Phytozome	-	XM_001755269
	Aulacomnium heterostichum	Transcriptome, 1KP	WNGH	KT321756
	Buxbaumia aphylla	Transcriptome, 1KP	HRWG	KT321757
	Orthotrichum lyellii	Transcriptome, 1KP	CMEQ	KT321758
	Bryum argenteum	Transcriptome, 1KP	JMXW	KJ195089
	Loeskeobryum brevirostre	Transcriptome, 1KP	WSPM	KT321759
	Leucodon brachypus	Transcriptome, 1KP	ZACW	KT321760
	Rhynchostegium serrulatum	Transcriptome, 1KP	JADL	KT321761
	Scouleria aquatica	Transcriptome, 1KP	BPSG	KJ195088
	Ceratodon purpureus	Transcriptome, 1KP	FFPD	KT321765
	Neckera douglasii	Transcriptome, 1KP	TMAJ	KT321762
	Timmia austriaca	Transcriptome, 1KP	ZQRI	KJ195090
	Tetraphis pellucida	Transcriptome, 1KP	HVBQ	KT321751
	Diphyscium foliosum	Transcriptome, 1KP	AWOI	KT321750
Moss PHOT1B
	Atrichum angustatum	Transcriptome, 1KP	ZTHV	KT321763
	Physcomitrella patens	Genome, Phytozome	-	XM_001765356
	Aulacomnium heterostichum	Transcriptome, 1KP	WNGH	KT321764
	Orthotrichum lyellii	Transcriptome, 1KP	CMEQ	KT321766
	Bryum argenteum	Transcriptome, 1KP	JMXW	KJ195092
	Loeskeobryum brevirostre	Transcriptome, 1KP	WSPM	KT321767
	Leucodon brachypus	Transcriptome, 1KP	ZACW	KT321768
	Neckera douglasii	Transcriptome, 1KP	TMAJ	KT321769
	Rhynchostegium serrulatum	Transcriptome, 1KP	JADL	KT321770
Moss PHOT2
	Takakia lepidozioides	Transcriptome, 1KP	SKQD	KT321771
	Sphagnum lescurii	Transcriptome, 1KP	GOWD	KJ195101
	Andreaea rupestris	Transcriptome, 1KP	WOGB	KT321772
	Atrichum angustatum	Transcriptome, 1KP	ZTHV	KT321773
	Buxbaumia aphylla	Transcriptome, 1KP	HRWG	KT321774
	Tetraphis pellucida	Transcriptome, 1KP	HVBQ	KT321749
	Diphyscium foliosum	Transcriptome, 1KP	AWOI	KT321748
Moss PHOT2A
	Aulacomnium heterostichum	Transcriptome, 1KP	WNGH	KT321775
	Scouleria aquatica	Transcriptome, 1KP	BPSG	KJ195096
	Ceratodon purpureus	Transcriptome, 1KP	FFPD	KT321776
	Orthotrichum lyellii	Transcriptome, 1KP	CMEQ	KT321777
	Bryum argenteum	Transcriptome, 1KP	JMXW	KJ195095
	Rhynchostegium serrulatum	Transcriptome, 1KP	JADL	KT321778
	Neckera douglasii	Transcriptome, 1KP	TMAJ	KT321779
	Loeskeobryum brevirostre	Transcriptome, 1KP	WSPM	KT321780
	Leucodon brachypus	Transcriptome, 1KP	ZACW	KT321781
	Timmia austriaca	Transcriptome, 1KP	ZQRI	KJ195099
Moss PHOT2B
	Physcomitrella patens	Genome, Phytozome	-	XM_001785674
	Orthotrichum lyellii	Transcriptome, 1KP	CMEQ	KT321782
	Rhynchostegium serrulatum	Transcriptome, 1KP	JADL	KT321783
	Neckera douglasii	Transcriptome, 1KP	TMAJ	KT321784
	Leucodon brachypus	Transcriptome, 1KP	ZACW	KT321785
	Scouleria aquatica	Transcriptome, 1KP	BPSG	KJ195098
Moss PHOT2C
	Physcomitrella patens 2C-1	Genome, Phytozome	-	XM_001766357
	Physcomitrella patens 2C-2	Genome, Phytozome	-	XM_001763052
Hornwort PHOT
	Anthoceros puncatatus	Genome, Li et al5	-	KJ195131
	Anthoceros bharadwajii	Cloning, This study	-	KT321848
	Paraphymatoceros hallii	Transcriptome, 1KP	FAJB	KJ195133
	Phaeoceros carolinianus	Transcriptome, 1KP	WCZB	KJ195134
	Phymatoceros phymatodes	Cloning, Li et al5	-	KJ195135
	Phaeomegaceros coriaceus	Transcriptome, 1KP	AKXB	KT321786
	Megaceros flagellaris	Transcriptome, 1KP	UCRN	KJ195132
	Nothoceros aenigmaticus	Cloning, Li et al.	DXOU	KJ128383
Hornwort NEO
	Anthoceros punctatus	Genome, Li et al	-	KJ194997
	Phaeoceros carolinianus	Transcriptome, 1KP	WCZB	KJ194998
	Paraphymatoceros hallii	Transcriptome, 1KP	FAJB	KJ194999
	Phymatoceros phymatodes	Cloning, Li et al.	-	KJ195002
	Phaeomegaceros coriaceus	Transcriptome, 1KP	AKXB	KT321789
	Megaceros flagellaris	Transcriptome, 1KP	UCRN	KJ195000
	Nothoceros aenigmaticus	Cloning, Li et al.	DXOU	KJ128382
Fern NEO
	Hemidictyum marginatum	GenBank	-	KJ195037
	Adiantum capillus-veneris	GenBank	-	AB012082
	Adiantum raddianum	Transcriptome, 1KP	BMJR	KJ195003
	Allantodia dilatata	GenBank	-	FJ455447
	Dipteris conjugata	Transcriptome, 1KP	MEKP	KJ195011
	Diplazium wichurae	GenBank	-	KJ195009
	Phegopteris hexagonoptera	GenBank	-	KJ195023
	Plagiogyria distinctissima	GenBank	-	FJ501965
	Dennstaedtia punctilobula	GenBank	-	KJ195016
Zygnematales PHOT
	Mesotaenium endlicherianum	Transcriptome, 1KP	WDCW	KT321711
	Mesotaenium braunii	Transcriptome, 1KP	WSJO	KT321712
Zygnematales PHOTA
	Mougeotia scalaris	GenBank	-	AB206963
	Mesotaenium caldariorum	Transcriptome, 1KP	HKZW	KT321713
	Cylindrocystis cushleckae	Transcriptome, 1KP	JOJQ	KJ195120
	Zygnemopsis sp	Transcriptome, 1KP	MFZO	KJ195119
	Mesotaenium kramstei	Transcriptome, 1KP	NBYP	KT321714
Zygnematales PHOTB
	Mougeotia scalaris	GenBank	-	AB206964
	Mesotaenium caldariorum	Transcriptome, 1KP	HKZW	KT321715
	Cylindrocystis cushleckae	Transcriptome, 1KP	JOJQ	KJ195118
	Zygnemopsis sp	Transcriptome, 1KP	MFZO	KJ195117
	Mesotaenium kramstei	Transcriptome, 1KP	NBYP	KT321716
	Cylindrocystis brebissonii 1	Transcriptome, 1KP	YOXI	KJ195114
	Cylindrocystis sp 1	Transcriptome, 1KP	VAZE	KJ195113
	Cylindrocystis brebissonii 2	Transcriptome, 1KP	YOXI	KJ195116
	Cylindrocystis sp 2	Transcriptome, 1KP	VAZE	KJ195115
Zygnematales NEO
	Mesotaenium endlicherianum	Transcriptome, 1KP	WDCW	KT321787
	Mesotaenium braunii 1	Transcriptome, 1KP	WSJO	KJ195045
	Mesotaenium braunii 2	Transcriptome, 1KP	WSJO	KJ195046
	Cylindrocystis cushleckae	Transcriptome, 1KP	JOJQ	KJ195040
	Zygnemopsis sp	Transcriptome, 1KP	MFZO	KJ195039
	Cylindrocystis brebissonii 2	Transcriptome, 1KP	YOXI	KJ195044
	Cylindrocystis sp 2	Transcriptome, 1KP	VAZE	KJ195043
	Cylindrocystis brebissonii 1	Transcriptome, 1KP	YOXI	KJ195042
	Cylindrocystis sp 1	Transcriptome, 1KP	VAZE	KJ195041
	Mesotaenium caldariorum	Transcriptome, 1KP	HKZW	KT321788
	Mougeotia scalaris NEO2	GenBank	-	AB206962
	Mougeotia scalaris NEO1	GenBank	-	AB206961
Desmidiales PHOT
	Roya obtusa	Transcriptome, 1KP	XRTZ	KT321717
	Gonatozygon kinahanii	Transcriptome, 1KP	KEYW	KT321718
	Planotaenium ohtanii	Transcriptome, 1KP	SNOX	KJ195111
	Phymatodocis nordstedtiana	Transcriptome, 1KP	RPQV	KT321719
	Penium exiguum	Transcriptome, 1KP	YSQT	KT321720
	Desmidium aptogonum	Transcriptome, 1KP	DFDS	KJ195109
	Staurodesmus convergens	Transcriptome, 1KP	WCQU	KT321721
	Cosmarium tinctum	Transcriptome, 1KP	BHBK	KT321722
Coleochaetales PHOT
	Coleochaete irregularis	Transcriptome, 1KP	QPDY	KJ195102
	Coleochaete scutata	Transcriptome, 1KP	VQBJ	KJ195103
	Chaetosphaeridium globosum	Transcriptome, 1KP	DRGY	KT321723
Klebsormidioales PHOT
	Interfilum paradoxum	Transcriptome, 1KP	FPCO	KJ195105
	Klebsormidium subtile	Transcriptome, 1KP	FQLP	KJ195104
	Entransia fimbriata	Transcriptome, 1KP	BFIK	KJ195106
Mesostigmatales PHOT
	Chlorokybus atmophyticus	Transcriptome, 1KP	AZZW	KJ195107
	Mesostigma viride	Transcriptome, 1KP	KYIO	KJ195108
	Spirotaenia minuta	Transcriptome, 1KP	NNHQ	KT321724
Prasinophyte PHOT
	Ostreococcus tauri	Genome, Phytozome	-	-
	Ostreococcus lucimarinus	Genome, Phytozome	-	-
	Micromonas pusilla	Genome, Phytozome	-	-
	Dolichomastix tenuilepis	Transcriptome, 1KP	XOAL	KT321725
	Pyramimonas parkeae	Transcriptome, 1KP	TNAW	KT321726
	Scourfieldia sp	Transcriptome, 1KP	EGNB	KT321727
	Nephroselmis olivacea	Transcriptome, 1KP	MMKU	KJ195123
	Tetraselmis cordiformis	Transcriptome, 1KP	DUMA	KT321728
	Scherffelia dubia	Transcriptome, 1KP	FMVB	KT321729
	Pycnococcus provasolii	Transcriptome, 1KP	MXEZ	KT321730
Ulvophyceae PHOT
	Bolbocoleon piliferum	Transcriptome, 1KP	LSHT	KJ195127
	Percursaria percursa	Transcriptome, 1KP	OAEZ	KJ195126
	Helicodictyon planctonicum	Transcriptome, 1KP	AJAU	KT321731
	Entocladia endozoica	Transcriptome, 1KP	OQON	KT321732
Trebouxiophyceae PHOT
	Coccomyxa pringsheimii	Transcriptome, 1KP	GXBM	KJ195129
	Botryococcus terribilis	Transcriptome, 1KP	QYXY	KJ195130
	Prasiola crispa	Transcriptome, 1KP	WCLV	KJ195128
	Trebouxia arboricola	Transcriptome, 1KP	NKXU	KT321733
Chlorophyceae PHOT
	Oedogonium foveolatum	Transcriptome, 1KP	SDPC	KT321734
	Uronema sp.	Transcriptome, 1KP	ISGT	KT321735
	Aphanochaete repens	Transcriptome, 1KP	IJMT	KT321736
	Fritschiella tuberosa	Transcriptome, 1KP	VFIV	KT321737
	Hafniomonas reticulata	Transcriptome, 1KP	FXHG	KT321738
	Carteria obtusa	Transcriptome, 1KP	RUIF	KT321739
	Scenedesmus dimorphus	Transcriptome, 1KP	PZIF	KT321740
	Cylindrocapsa geminella	Transcriptome, 1KP	DZPJ	KT321741
	Pediastrum duplex	Transcriptome, 1KP	XTON	KT321742
	Brachiomonas submarina	Transcriptome, 1KP	GUBD	KT321743
	Heterochlamydomonas inaequalis	Transcriptome, 1KP	IRYH	KT321744
	Volvox carteri	Genome, Phytozome	-	-
	Chlamydomonas reinhardtii	Genome, Phytozome	-	-
	Oogamochlamys gigantea	Transcriptome, 1KP	XDLL	KT321745
	Oedogonium cardiacum	Transcriptome, 1KP	DVYE	KJ195125
	Chloromonas tughillensi	Transcriptome, 1KP	UTRE	KJ195124
Pedinophyceae
	Pedinomonas tuberculata	Transcriptome, 1KP	PUAN	KT321746
	Pedinomonas minor	Transcriptome, 1KP	RRSV	KT321747
1Goodstein, D. M. et al. Phytozome: a comparative platform for green plant genomics. Nucleic Acids Res. 40, D1178–86 (2012).
2Matasci, N. et al. Data access for the 1,000 Plants (1KP) project. GigaScience 3, 17 (2014).
3Amborella Genome Project. The Amborella genome and the evolution of flowering plants. Science 342, 1241089 (2013).
4Der, J. P., Barker, M. S., Wickett, N. J., Depamphilis, C. W. & Wolf P. G. De novo characterization of the gametophyte transcriptome in bracken fern, Pteridium aquilinum. BMC Genomics 12, 99 (2011).
5Li, F.-W. et al. Horizontal transfer of an adaptive chimeric photoreceptor from bryophytes to ferns. Proc. Natl. Acad. Sci. USA 111, 6672–6677 (2014).
